# Supplementary material for: Cardiovascular Intervention in Neonates Using an Umbilical Vein Approach
Source: Children (Basel). 2021 Nov 5;8(11):1017. doi: 10.3390/children8111017 (PMC8620081; doi:10.3390/children8111017)
Supplement: Supplementary file 1 [file children-08-01017-s001.zip]

Archive with 2 entries (2 files):
- Supplement 1 UV angio.avi
- Supplement 2 UV wire to PDA.avi
